# Supplementary material for: Experiences of mobile health in promoting physical activity: A qualitative systematic review and meta-ethnography
Source: PLoS One. 2018 Dec 17;13(12):e0208759. doi: 10.1371/journal.pone.0208759 (PMC6296673; doi:10.1371/journal.pone.0208759)
Supplement: S1 Table — (XLSX) [file pone.0208759.s004.xlsx]

## Sheet: Sheet1
Yes, no, unclear	CASP Criterion 1	CASP Criterion 2	CASP Criterion 3	CASP Criterion 4	CASP Criterion 5	CASP Criterion 6	CASP Criterion 7	CASP Criterion 8	CASP Criterion 9	CASP Criterion 10
Citation	Clear statement of aim	Qualitative methodology appropriate	Appropriate research design	Sampling	Data collection	Research reflexivity	Ethical consideration	Appropriate data analysis	Clear statement of findings	Research value
Ahtinen et al 2013 [73]	Yes	Yes	Yes	Yes	Yes	Yes	No	Yes	Yes	Yes
Anderson, Burford and Emmerton 2016 [65]	Yes	Yes	Yes	Yes	Yes	No	Yes	Yes	Yes	Yes
Årsand et al 2010 [70]	Yes	Yes	Unclear	Yes	Unclear	No	Yes	No	Yes	Yes
Bentley et al 2013 [72]	Yes	Yes	Yes	Yes	Unclear	No	No	Unclear	Yes	Yes
Buman et al 2016 [59]	Yes	Yes	Yes	Yes	Yes	No	Yes	Yes	Yes	Yes
Eisenhauer et al 2017 [60]	Yes	Yes	Yes	Yes	Yes	No	Yes	Yes	Yes	Yes
Fukuoka, Lindgren and Jong 2012 [61]	Yes	Yes	Yes	Yes	Yes	No	Yes	Yes	Yes	Yes
Gowin et al 2015 [62]	Yes	Yes	Yes	Yes	Yes	Yes	Yes	Yes	Yes	Yes
Knight and Petrella 2014 [69]	Yes	Yes	Yes	Yes	Yes	No	Yes	No	Yes	Yes
Lewis et al 2017 [63]	Yes	Yes	Yes	Yes	Yes	No	Yes	Unclear	Yes	Yes
Middelweerd et al 2015 [67]	Yes	Yes	Yes	Yes	Yes	No	Yes	Yes	Yes	Yes
Morrison et al 2014 [71]	Yes	Yes	Yes	Yes	Yes	No	Yes	Yes	Yes	Yes
Naslund, Aschbrenner and Bartels 2016 [64]	Yes	Yes	Yes	Yes	Yes	Yes	Yes	Yes	Yes	Yes
Partridge et al 2016 [66]	Yes	Yes	Yes	Yes	Yes	No	Yes	Yes	Yes	Yes
van der Weegen et al 2014 [68]	Yes	Yes	Yes	Yes	Yes	No	Yes	Unclear	Yes	Yes
